# Supplementary material for: Seizure Susceptibility and Sleep Disturbance as Biomarkers of Epileptogenesis after Experimental TBI
Source: Biomedicines. 2022 May 14;10(5):1138. doi: 10.3390/biomedicines10051138 (PMC9138230; doi:10.3390/biomedicines10051138)
Supplement: Supplementary file 1 [file biomedicines-10-01138-s001.zip]

Archive with 9 entries (9 files):
- Supplementary Table S1.pdf
- Supplementary Table S2 R1.pdf
- Supplementary Table S3.pdf
- Supplementary Table S4.pdf
- Supplementary Table S5.pdf
- Supplementary Table S6.pdf
- Supplementary Table S7.pdf
- Supplementary Table S8.pdf
- Supplementary Table S9.pdf
